# Supplementary material for: L-Arginine Alleviates the Reduction in Photosynthesis and Antioxidant Activity Induced by Drought Stress in Maize Seedlings
Source: Antioxidants (Basel). 2023 Feb 14;12(2):482. doi: 10.3390/antiox12020482 (PMC9952503; doi:10.3390/antiox12020482)
Supplement: Supplementary file 1 [file antioxidants-12-00482-s001.zip]

Archive with 2 entries (2 files):
- Figure S1..png
- Figure S2..png
